# Supplementary material for: Increased Interleukin-36β Expression Promotes Angiogenesis in Japanese Atopic Dermatitis
Source: Int J Mol Sci. 2023 Jul 5;24(13):11104. doi: 10.3390/ijms241311104 (PMC10341928; doi:10.3390/ijms241311104)
Supplement: Supplementary file 1 [file ijms-24-11104-s001.zip]

Archive with 1 entries (1 files):
- ijms-2394030-supplementary.pdf
